# Supplementary material for: Do we have scientific evidence about the effect of hypoxaemia on cognitive outcome in adult patients with severe acute respiratory failure?
Source: Ups J Med Sci. 2018 Feb 27;123(1):68–70. doi: 10.1080/03009734.2018.1433255 (PMC5901471; doi:10.1080/03009734.2018.1433255)
Supplement: Supplemental data [file IUPS_A_1433255_SM2341.zip]

Archive with 2 entries (2 files):
- IUPS_Supp_mat/Appendix  Search strategy .docx
- IUPS_Supp_mat/Table 1_2_3_ UJMS.docx
